# Supplementary material for: Egg white hydrolysate shows insulin mimetic and sensitizing effects in 3T3-F442A pre-adipocytes
Source: PLoS One. 2017 Oct 3;12(10):e0185653. doi: 10.1371/journal.pone.0185653 (PMC5626431; doi:10.1371/journal.pone.0185653)
Supplement: S1 File — (XLSX) [file pone.0185653.s001.xlsx]

## Sheet: Lipid stain
Untr	EWH	Insulin
100	173.737	172.727
100	235.088	217.544
100	161.323	197.286
100	165.38	296.692

## Sheet: Adiponectin
Untr	EWH	Insulin
100	197.745	297.484
100	256.344	297.496
100	404.725	335.247
100	251.905	340.981
100	200.426

## Sheet: PPAR-gamma
Untr	EWH	Insulin
100	201.299	192.208
100	200	139.655
100	121.429	138.095
100	193.939	178.788
100	184.058	150
100	169.595	245.946

## Sheet: CEBP-alpha
Untr	EWH	Insulin
100	158.065	290.323
100	199	366.667
100	147.368	180.263
100	262.903	280.645
100	347.414	197.698

## Sheet: ERK
	Untr					EWH
Alone	1	1	1	1	1	2.209	1.14	1.11	1.92	1.682
Insulin (20')	1.98	2.208	1.774	1.76	2.246	1.638	2.385	1.707	1.96	2.254
Insulin (40')	2.106	2.399	1.487	2.63	2.018	1.534	2.752	1.85	1.98	1.744

## Sheet: Akt
	Untr					EWH
Alone	1	1	1	1	1	1.147	1.123	1.014	0.744	1.172
Insulin (20')	1.978	1.636	1.743	1.574	1.065	2.476	1.639	1.974	1.947	1.78
Insulin (40')	1.827	1.415	1.837	1.882	2.272	2.852	1.606	2.383	2.041	2.636

## Sheet: IRbeta
	Untr						EWH
Alone	1	1	1	1	1	1	1.89	1.29	1.44	0.72	1.15	2.18
Insulin (20')	4.32	6.27	6.18	3.37	2.51	2.5	7.18	6.68	7.69	2.04	2.74	2.68
Insulin (40')	4.26	5.09	6.25	4.03	4.14	3.38	4.89	4.56	8.17	2.14	2.83	2.94

## Sheet: IRS-1
	Untr							EWH
Alone	1	1	1	1	1	1	1	1.44	1.14	2.06	1.5	1.58	0.92	1.5
Insulin (20')	2.45	1.01	2.46	1.64	1.41	2.1	1.52	5.99	1.56	3.63	1.42	1.72	1.87	1.28
Insulin (40')	3.02	1.34	3.35	1.31	1.28	1.72	3.75	3.35	2.51	3.37	0.77	1.68	1.58	2.9

## Sheet: Cox-2
Untr	TNF	EWH	EWH+ TNF
1	1.11	0.86	0.84
1	1.14	0.91	0.82
1	1.54	0.62	0.88
1	1.52	0.7	0.55
1	1.16	0.71	1.17
1	2.72	0.82	0.77

## Sheet: p-c-Jun
Untr	TNF	EWH	EWH+TNF
100	132.894	88.318	70.981
100	169.281	108.497	136.1
100	146.717	83.375	87.116
100	187.957	116.057	93.389
